# Supplementary material for: Impact of Atrial Fibrillation with Rapid Ventricular Response on Atrial Fibrillation Recurrence: From the CODE-AF Registry
Source: J Clin Med. 2024 Sep 14;13(18):5469. doi: 10.3390/jcm13185469 (PMC11432096; doi:10.3390/jcm13185469)
Supplement: Supplementary file 1 [file jcm-13-05469-s001.zip]

Archive with 1 entries (1 files):
- jcm-3196864-supplementary.pdf
